# Supplementary material for: Determination of Genotoxic Impurity N-Nitroso-N-methyl-4-aminobutyric Acid in Four Sartan Substances through Using Liquid Chromatography–Tandem Mass Spectrometry
Source: Molecules. 2022 Nov 3;27(21):7498. doi: 10.3390/molecules27217498 (PMC9654383; doi:10.3390/molecules27217498)
Supplement: Supplementary file 1 [file molecules-27-07498-s001.zip]

Archive with 1 entries (1 files):
- molecules-1999133-supplementary.pdf
